# Supplementary material for: Cardiac-vagal rhythm echoes on the heartbeat’s mechanosensory imprint in the brain
Source: Commun Biol. 2025 Nov 17;8:1578. doi: 10.1038/s42003-025-08969-x (PMC12624026; doi:10.1038/s42003-025-08969-x)
Supplement: Supplementary file 2 — Supplementary Data [file 42003_2025_8969_MOESM2_ESM.xlsx]

## Sheet: Figure 2A
CPI	CSI	SPE	ACC	ARR
0.000860666258440955	0.000870823490152405	0.000891072746638016	0.000871237428957141	0.000880679665712259
0.228606544117714	0.231597062897485	0.226530597597259	0.220442946356927	0.224212566478547
0.00316778244264428	0.00318673947306466	0.00325598421669689	0.00327873822600004	0.00327855944478527
0.00718532874168180	0.00766875574271691	0.00739834779404161	0.00741487560854082	0.00736611140841000
0.00211607083848236	0.00210759785738316	0.00209330002738571	0.00211956420340769	0.00211451224968474
0.0123421670855220	0.0122587835409195	0.0122529348120649	0.0123876172139076	0.0123085911442296
0.00883000862224482	0.00879021212645748	0.00890789991521414	0.00890563018786328	0.00890950399103071
0.0148073371392725	0.0148902661980506	0.0154191777237103	0.0155170182506494	0.0153765017102511
0.0193381229489169	0.0195602273841294	0.0192061759626362	0.0195629612905030	0.0194145074417805
0.00413825695049385	0.00411252688513930	0.00414328538929834	0.00414890729425194	0.00414920373942587
0.0614394600794498	0.0614324245946833	0.0611082336928711	0.0612507419833137	0.0612871110976499
0.0159783858226055	0.0158861204440255	0.0158154675131447	0.0159582879035352	0.0159295153825627
0.00331695534787847	0.00321887844322795	0.00335097339203661	0.00334812206892069	0.00335567982893685
0.118824385817916	0.113410486459059	0.120661785345008	0.122157612434226	0.122033069701557
0.0551441694324831	0.0548866526901107	0.0554987803237659	0.0552289817930900	0.0554278662800842
0.00263381659693058	0.00257902818978654	0.00257575020399535	0.00272731475562306	0.00275289022943378
0.00756984972413009	0.00767868417886186	0.00789387073999037	0.00786140770050121	0.00793242218824758
0.000933288811483800	0.000929923406616007	0.000920433016910865	0.000933119766110716	0.000934135117250768
0.00214140615164662	0.00243821163949493	0.00269974993301220	0.00267342631164090	0.00269056224678280
0.0103888276468262	0.0103806928008519	0.0103623252343289	0.0105372637426029	0.0103545317993625
0.0230287034503042	0.0230143651185687	0.0230722069965823	0.0231763298414559	0.0231412823881034
0.00724970955798633	0.00709292352888308	0.00720075031480817	0.00726425196874926	0.00726128878235054
0.0271459178146214	0.0267231281928992	0.0260008384284527	0.0269973904441796	0.0271359018506168
0.0262183483512226	0.0261562674564554	0.0255931662218772	0.0263225682765567	0.0267775025642141
0.0113372689320099	0.0124040184746822	0.0124017684255107	0.0122492266931474	0.0123967914727489
0.00819396322349321	0.00823910161700333	0.00848550866947831	0.00851766887542621	0.00848877874740915
0.00622191182633852	0.00631276452022535	0.00651731666413892	0.00646984111652503	0.00642657600536523
0.00160960323822239	0.00164654184911141	0.00164706641387466	0.00164526431334353	0.00168212150563339
0.0101828183995168	0.0100670893520613	0.0101416894764282	0.0101826262623038	0.00996556772102344
0.0125663496793323	0.0125454544341411	0.0119175645167869	0.0125585399742818	0.0125567092332255
0.0250399851115635	0.0311612854601214	0.0311628189031790	0.0294260683125614	0.0303722921596040
0.00949491598401186	0.0107732291433518	0.0118537819118184	0.0119398048461946	0.00935680058895986
0.00799415648934532	0.00777402758945949	0.00771446745460197	0.00802681046415613	0.00796753000645110
0.0119636366714087	0.0120957492263600	0.0121522397269683	0.0121281724287695	0.0121421470672399
0.00673659773927210	0.00674204173401288	0.00671894766932135	0.00669107119476100	0.00671588816356268
0.0330925932900357	0.0330709019396557	0.0330883807428007	0.0330143471442173	0.0327807290585463

## Sheet: Figure 2B
X	c1	c2	c3
0.0001	0.0224443730496003	0.0230401367446729	0.0224399808426513
0.0005	0.0224370837358025	0.0227612845703941	0.0224360677836126
0.001	0.0224382662937344	0.0228386257738711	0.0224432063246067
0.005	0.0224371523510164	0.0226532690984994	0.0224358792197128
0.01	0.0224399808426513	0.0224399808426513	0.0224356833189673
0.05	0.0226272579362031	0.0224340526809121	0.0224465917462145
0.1	0.0226199235022852	0.0224338337497981	0.0224712019662825
0.5	0.0234690225795201	0.0224471352000318	0.0225929423916475

## Sheet: Figure 2C
CPI	CSI	SPE	ACC	ARR
-0.0183083264671873	-0.0290414781779881	-0.0271077796028774	-0.000772316638663754	-0.0384942673797671
-0.302282996425836	-0.104783707705990	-0.0393902104948836	-0.304958437456233	0.143492469238785
0.374457085078560	0.337207692621167	0.207715236317229	0.144994082940510	0.158950999968932
0.440159407363222	0.122953084217438	0.168031542225335	0.140888241334882	0.210595629929246
0.390170870452513	0.378003115142805	0.421681700262803	0.358463018962277	0.354467983423090
0.332216724987604	0.418292381699851	0.480753769557068	0.460449592397628	0.379811992986710
0.343264731509997	0.454893977294313	0.281747100043549	0.305368256423090	0.309861885907866
0.0851152105185154	-0.101065461489944	-0.180903587186624	-0.440641295020463	-0.347089483107791
0.745442844679342	0.734475674009806	0.773800590138233	0.725109529443491	0.731120522550146
-0.0751478064349825	0.0215724241250922	-0.175524231194074	-0.146807261245651	-0.144853516682499
0.495902533174537	0.508700020907093	0.317315097850331	0.346288352514560	0.394780887232866
0.460594872994484	0.396947624162653	0.534457973308657	0.470225753859600	0.421925306808772
-0.130424785439559	-0.0110325007441124	-0.383858507497645	-0.364152724442457	-0.344390844288760
0.553747876027735	0.640003837941675	0.387043999774133	0.409364510197879	0.369380199415490
0.152301554749328	0.172149935233646	0.135087911009835	0.154971313472617	0.107191757071588
0.236900041819682	0.319265945426784	0.185398086262588	-0.00831509775391418	-0.0193347525690593
0.440163836226340	0.515877885312235	0.248901520019421	0.329642587426599	0.273632727642957
0.0161147985420709	-0.0301559327749833	0.142723273151378	0.00584350153185900	0.000591598096768886
0.700220918775245	0.307156767297745	-0.561232373931228	-0.404654462519599	-0.546386748874303
0.266494020379442	0.294712860987615	0.322911860297826	0.176142458899662	0.302423047651711
0.572551119201546	0.527711148857282	0.453300800384963	0.457963428291107	0.494681522393117
0.172429315845277	0.341568822775507	0.142180868738120	0.0966195067772516	0.0914825365779913
0.381264749994172	0.515816046375425	0.406365115462893	0.412663364670830	0.386730945220539
0.474537312284556	0.658492762790936	0.686401334390474	0.213422420922832	0.389980830425128
0.912963308288047	0.925746214927040	0.925786523029570	0.931150588185818	0.926682457378254
0.471241098151842	0.463260201174629	0.0401462869813969	0.156507941688277	0.203514527390110
0.609042223288097	0.539329883828089	0.490131086833252	0.433869344372079	0.540033560636807
0.611451316639243	0.519268198182017	0.570466722058276	0.575574826577744	0.455731640079413
0.323946959259295	0.315000412237595	0.341657534319567	0.330843307487363	0.358149742456066
-0.171396941514223	-0.139334135602312	-0.206509632374431	-0.174587666948951	-0.118017651737235
0.535810915248920	0.316847683944332	0.316818560718865	0.434842165716365	0.351261681586370
0.823507988350844	0.741474865154723	0.509999959357384	0.457927679457136	0.699677172574488
0.203187608432393	0.257041629465280	0.253262579429057	0.151592059839780	0.192468342482875
0.641221585789807	0.596724229042780	0.631453079363279	0.604342408288154	0.628265338099940
-0.379316244394525	-0.359234787968337	-0.341320141688520	-0.341465852211225	-0.332064705048276
0.367551433306847	0.362361090452434	0.368533833535712	0.313262956992011	0.394422741310327

## Sheet: Figure 2D
c1	c2	c3
0.0375056961115308	0.255096079499368	0.000196686408299021
0.00724158139852828	-0.876897033636986	0.000405585863751502
0.00445498033841772	-0.551812264331190	0.000684567228491056
0.00278469396038676	-0.559240213502518	0.0870326341691370
0.0243997365917222	0.725324766069004	-0.000527175748982895
0.00425857369433885	-0.808167623711069	0.000466811993766331
0.00367333438572088	-0.696579950174203	0.00137060401204546
0.156406707222097	1.68514895531616	-4.60224626487347e-05
0.0194912906686103	0.195900647876399	0.00238564119193337
0.0240546844172352	0.0458529952157573	-0.00216964200817821
0.0195905709466263	-0.0875284385888783	0.00290111754150300
0.0112980838378285	-0.0457050025117688	0.00163413162392724
0.0184166227109414	0.242490350429976	-0.000418948547187470
0.00867463978251311	-0.558082172173211	0.000359232905050286
0.0364344559944759	0.138001149295853	0.00523050070093864
0.0151921363569550	-0.227750300588444	-0.00103020665965857
0.00559173667811485	-0.425691018331469	0.00191043951084380
0.00597218733129894	-0.341791634405646	0.00103373621276874
0.00108591435460636	-1.50195167962418	-0.00116614574319491
0.00402492134697356	-0.205468549340514	0.000748653732421469
0.0855553195338744	0.441497079562382	-0.00261215508989062
0.0136011594131946	-0.0823544933609369	-0.00679281444945666
0.0185057995328099	0.0649532065230956	0.00160760024148909
0.00175749654821405	-2.26258229848718	0.00141508857546688
0.113386781088320	0.863860961300200	0.000105421803447370
0.00693243802867961	-0.468303790287789	-0.000380056652853263
0.00481675295074260	-1.04128229818625	0.00161741573683723
0.0118164786429692	0.295448078929771	0.00392132984585921
0.0186003564853354	-0.0263930657472209	4.80303315681953e-05
0.00879740716153461	-0.376986292054942	0.00326201884463010
0.00147893717831393	-2.43302108009871	-0.00277020412227950
4.41500253867863e-05	-4.89147704562683	0.00170071039912018
0.00633803904278310	-0.862453543609122	0.000656128522850921
0.0822110567809886	1.24341692406897	0.00110043723110968
0.0149362111405749	0.403640546290643	0.00155795782341516
0.0230597298617667	0.235944765489172	0.000674709969824747

## Sheet: Figure 3A
Mean	0.00593561364859978	0.0162357106885015	0.00568482664302587	0.0103372820800951	0.00395899135067155	0.00668761798397448	0.00594652146610665	0.00876896948417889	0.0116294098135136	0.00942618914137334	0.0116483089262035	0.0112815389988624	0.00556376303846093	0.0116224684434285	0.0222221043322379	0.00453155887675767	0.00773983871958628	0.00483950965680255	0.00560874108923692	0.0106529672610546	0.0180723117858064	0.00986147878799950	0.00911105206806890	0.0161500944650376	0.0152261613834962	0.00637477235629321	0.00860176192007026	0.00645015768903378	0.0122167915233325	0.0156254648200801	0.0203396234572265	0.00762104053429100	0.00800199557756353	0.0120566846926579	0.00519270079524233	0.00834050676123210
Difference	-2.03988167971970	-28.4234903101488	-12.1266138091871	-10.3251401785518	-10.1420305746136	-10.8863814201765	-17.7060209535991	-17.8949759113379	-19.7720285571381	-4.62948428648741	-24.7561610730370	-16.0565093178653	-11.8941585506320	-75.2829239291572	-8.30863602397417	-16.8329231601442	-11.3976570759364	-3.67456355047616	-9.35041605262900	-11.1397078221406	-4.38474181656105	-14.1245542936872	-37.3182318950524	-7.95681077209888	-11.0057533073399	-20.3168887750193	4.71426193534264	-3.52789725790094	-4.61629319919811	-0.0866722861654358	-1.61998239828062	-21.2680263719995	-6.70790974511944	-3.90022538484689	-20.8002797901196	-12.3669544861623

## Sheet: Figure 3B
AIC diff	-5.13355993498044	40.6793977724465	193.695919381622	86.7900011586171	38.9178349252234	-9.96364183996775	3.66674158360001	270.664927501734	93.5085809059037	8.75260860366689	5.95096620482218	-11.5165770423246	31.5353640952617	76.3214258389871	18.8539010972945	193.153571554882	247.720225871573	4.96958544991503	827.354888272934	-17.5160939088273	20.4681766873582	35.1846767214920	-2.90547226924718	52.8035007295330	439.405362054322	146.479636952834	102.836446364407	191.345608712843	-0.915393415587460	7.28737493842527	548.129692676226	913.855622722036	43.1829133037063	154.979172888490	10.4541426847263	-7.64879911052776
BIC diff	-9.51198611863219	35.8388512431575	188.961327721650	82.0112162609312	34.1679037314334	-14.7571079725476	-1.10290039325264	266.028980946048	88.6973365273025	3.98067304782671	1.16424925421779	-16.3603269913310	26.8043459947803	71.6231577848703	14.1276676949365	188.444267214623	243.028142129067	0.273786532856320	822.623870172452	-22.2494958006646	15.7588723470999	30.4864086673751	-7.64125228348894	48.0881173431990	434.688767280801	141.783838035775	98.1090146395563	186.616980099760	-5.60747715809339	2.58051260182401	543.433893759167	909.154891612488	38.4471332894645	150.280904834373	5.74483834446801	-12.3371538244737
R2 diff	0.0110725535518816	-0.0411449620093675	-0.265597155282762	-0.0863450811026993	-0.0423438870682619	0.00811559693370212	-0.00582938548294953	-0.447362351645635	-0.0573002673452622	-0.0148065652952127	-0.00865518417034650	0.00827926489721120	-0.114465627799009	-0.0877004805579157	-0.0322202412114379	-0.237514472274395	-0.264047972292488	-0.0121347673405039	-0.776084720905506	0.0170984462689890	-0.0291134644572109	-0.0489949884930376	0.00147117462930146	-0.0416073220825506	-0.168747329433760	-0.227796697803200	-2.17927484977461	-0.282978284502270	-0.00132084389779896	-0.111960486371833	-1.07385080633296	-0.589662461177967	-0.100525904672427	-0.180207166879170	-0.0203903926209428	0.00696239635611962

## Sheet: Figure 5A
rho phase	0.00531412236788793	0.00702836805578314	0.00607706554982125	-0.000611941775001928	-0.00143293746148569	0.00717399828273216	-0.0392768751316727	0.00193139985190490	-0.00898719139726690	-0.000322854939327382	-0.00337159606340977	0.00440346446931919	-0.00277519158640114	0.0210757847787552	0.00285584405871621	0.00779119774403909	-0.0251850064991760	-0.000637389949545721	-0.00390498439545271	-0.0170879188765451	-0.0101765486860450	-0.00132963455130516	-0.00276156711345966	0.00186930139025378	0.00256704271122824	0.00515324229700580	-0.0111246878915326	0.00657064040528914	-0.0124921622300945	-0.00324198267343106	0.00231478036707003	0.00193468269634826	0.00317504013866203	-0.0137342326250794	0.0133688435195640	-0.00565782045075330
rho rate	-0.664156348092427	0.311066248483909	0.276103192936165	0.0230750291976944	-0.0822998172045569	-0.0185396059925166	-0.160896420745211	-0.515576148003667	-0.119729419927697	-0.131732186365530	-0.262314599659290	-0.479966467725653	0.0648754346809929	-0.335107785517496	0.0516447537349041	-0.143965917626599	-0.166807133833078	0.000200436773784160	-0.202287645716551	0.449925466901600	-0.506332669671273	0.000448063756513685	-0.197645391083490	0.179700733130982	-0.540234397706800	-0.302721846804026	-0.393494505170517	-0.0508707117320822	0.383702723358908	0.00231797527632104	0.00630298766367244	-0.152498111006587	-0.271632179820961	-0.157028853468814	0.342112562349041	-0.0714268393560864

## Sheet: Figure 5B
mean RR	21.0500157305813	24.4761027215115	37.8029572289003	74.2732018225004	36.6210457153559	37.1239279400920	16.9133714950503	35.9478822621747	21.7533991924098	44.9844736695423	36.3798501652338	37.3047526556563	21.7949251354094	38.0350679970233	21.7498273049233	31.6385207697236	23.7637640825957	35.8325791963571	28.0875410289223	25.6992333300858	26.3141436094309	36.9164746624349	24.0836138105108	27.1328219877707	39.2148987145026	32.9231180872755	30.5874212695689	29.0893804652475	32.0052776650881	17.6925233897498	36.6817698963506	18.3308623340515	35.5804797195660	28.1723843684527	26.3581625787390	31.5736187070349
rho	-0.664156348092427	0.311066248483909	0.276103192936165	0.0230750291976944	-0.0822998172045569	-0.0185396059925166	-0.160896420745211	-0.515576148003667	-0.119729419927697	-0.131732186365530	-0.262314599659290	-0.479966467725653	0.0648754346809929	-0.335107785517496	0.0516447537349041	-0.143965917626599	-0.166807133833078	0.000200436773784160	-0.202287645716551	0.449925466901600	-0.506332669671273	0.000448063756513685	-0.197645391083490	0.179700733130982	-0.540234397706800	-0.302721846804026	-0.393494505170517	-0.0508707117320822	0.383702723358908	0.00231797527632104	0.00630298766367244	-0.152498111006587	-0.271632179820961	-0.157028853468814	0.342112562349041	-0.0714268393560864
